# Supplementary material for: Effective Synthesis and Antifouling Activity of Dolastatin 16 Derivatives
Source: Mar Drugs. 2022 Feb 4;20(2):124. doi: 10.3390/md20020124 (PMC8876244; doi:10.3390/md20020124)
Supplement: Supplementary file 1 [file marinedrugs-20-00124-s001.zip]

Archive with 1 entries (1 files):
- marinedrugs-1553695-supplementary.pdf
